# Supplementary material for: Deep genetic divergences among Indo-Pacific populations of the coral reef sponge Leucetta chagosensis (Leucettidae): Founder effects, vicariance, or both?
Source: BMC Evol Biol. 2008 Jan 26;8:24. doi: 10.1186/1471-2148-8-24 (PMC2267160; doi:10.1186/1471-2148-8-24)
Supplement: Additional file 1 — Details of samples, including allele/sequence type/genotype designation and latitude/longitude data, as well as EMBL Accession numbers for each fragment used. Novel sequences generated in this study in bold. Note several sheets in file. [file 1471-2148-8-24-S1.xls]

## Sheet: Sample List
Additional Table 1: Metainformation for each sample, with voucher number (prefix QM refers to a sample from the Queensland Museum, Brisbane, Australia), the number of rDNA sequence type (ITS & 28S fragments), number of ATPSb-iII allele, and the number of the genotype. rDNA sequence types contained concatenated ITS and partial 28S sequences. Sequence types labelled with * contained the ITS sequenc…
All sequences have been deposited in the EMBL Nucleotide Sequence Database (www.ebi.ac.uk/embl/) under accession numbers AM850481 - AM850677 (rDNA) and AM850255 - AM850480 (ATPSb-iII)
	rDNA	Intron	Genotypes
Sample No.	Seq. Types	alleles		Region	Locality	Latitude	Longitude
QMG313658	10*	8	8	GBR	Wistari Reef	﻿-23.451155	﻿151.893777
QMG313662	11*, 12*	9	9	GBR	Wistari Reef	﻿-23.451155	﻿151.893777
QMG313724	13*	10	10	GBR	3 Sisters	﻿-14.683815	﻿145.651984
QMG313754	14*			GBR	Palm Is.	﻿-18.666834	﻿146.506334
QMG313757	15*	11.12	11	GBR	Myrmidon Reef	﻿-18.25800	﻿147.38070
QMG313774	16*	13	12	GBR	Myrmidon Reef	﻿-18.25800	﻿147.38070
QMG313788	14*, 17*	10	13	GBR	Davies Reef	﻿-18.83208	﻿147.77250
QMG313809	18*	10	14	GBR	Hook Island	﻿-20.06553	﻿148.92347
QMG313812	14			GBR	Hook Island	﻿-20.06553	﻿148.92347
QMG313813	14	10	15	GBR	Hazelwood Island	﻿-20.28893	﻿149.03423
QMG313814	19*, 20*	10	16	GBR	Hazelwood Island	﻿-20.28893	﻿149.03423
QMG313832	14, 21			GBR	Edgell Reef	﻿-20.14798	﻿149.91920
QMG313834	22	10, 14	17	GBR	Edgell Reef	﻿-20.14798	﻿149.91920
QMG313844	23	15	18	GBR	Stephens Reef	﻿-20.54208	﻿150.10722
QMG313851	10, 24	16, 17	19	GBR	Channel Reef	﻿-20.82565	﻿150.33550
QMG313880	25*			Vanuatu	Canal du Segond	﻿-15.52890	﻿167.20070
QMG313881	25*	18	20	Vanuatu	Canal du Segond	﻿-15.52890	﻿167.20070
QMG313908	26*	19	21	Vanuatu	Mota Lava	﻿-13.72400	﻿167.62755
QMG313909	27*			Vanuatu	Mota Lava	﻿-13.72400	﻿167.62755
QMG313918	28*	20	22	Vanuatu	Reef Islands	﻿-13.64093	﻿167.50303
QMG313931	29*			Vanuatu	W side Tegua Island	﻿-13.23298	﻿166.59117
QMG313932	30*	21	23	Vanuatu	W side Tegua Island	﻿-13.23298	﻿166.59117
QMG313934	29*			Vanuatu	N tip of Pilot Bay	﻿-13.09088	﻿166.54530
QMG313944	31*	8	24	Sunshine Coast	Sunshine Reef	﻿-26.735126	﻿153.158948
QMG313946	10*	8	8	Sunshine Coast	Sunshine Reef	﻿-26.735126	﻿153.158948
QMG313987	32*			Coral Sea	Osprey Reef	﻿-13.88987	﻿146.55445
QMG316005	33*	22	25	Coral Sea	Osprey Reef	﻿-13.85927	﻿146.56235
QMG316006	9			Coral Sea	Osprey Reef	﻿-13.85927	﻿146.56235
QMG316007	14*			Coral Sea	Osprey Reef	﻿-13.85927	﻿146.56235
QMG316015	14	10	15	GBR	Ribbon #3	﻿-15.335289	﻿145.783524
QMG316016	10*	23, 8	26	GBR	Prong #2	﻿-21.70350	﻿151.73867
QMG316032	10*	8	8	GBR	Rene's Nook, T line	﻿-21.29933	﻿151.52483
QMG316038	10*, 24*	24	27	GBR	reef w/ no name	﻿-21.16217	﻿151.35200
QMG316044	34*, 35*	10	28	GBR	another reef w/ no name	﻿-21.03883	﻿151.48217
QMG316046	10*	25, 26	29	GBR	another reef w/ no name	﻿-21.03883	﻿151.48217
QMG316047	36*	10	30	GBR	another reef w/ no name	﻿-21.03883	﻿151.48217
QMG316053	10			GBR	another reef w/ no name	﻿-20.96250	﻿151.30133
QMG316058	10*, 24*	8	31	GBR	inside hard line	﻿-20.83550	﻿151.16233
QMG316072_a	13*	10	32	GBR	Mac's Reef	﻿-14.64893	﻿145.49168
QMG316072_b	13*	10	33	GBR	Mac's Reef	﻿-14.64893	﻿145.49168
QMG316073	13*	10	34	GBR	Mac's Reef	﻿-14.64893	﻿145.49168
QMG316080	14*	27	35	GBR	South Island	﻿-14.701747	﻿145.450192
QMG316083	10*	8	36	Brisbane	off N Stradbroke Island	﻿-27.413848	﻿153.525840
QMG316084	10*	8	8	Brisbane	off N Stradbroke Island	﻿-27.413848	﻿153.525840
QMG316085	10*	8	8	Brisbane	off N Stradbroke Island	﻿-27.413848	﻿153.525840
QMG316086	10*	8	8	Brisbane	N Stradbroke Island	﻿-27.420674	﻿153.546789
QMG316087	37*	8	37	Brisbane	N Stradbroke Island	﻿-27.420674	﻿153.546789
QMG316088	10*	8	8	Brisbane	N Stradbroke Island	﻿-27.420674	﻿153.546789
QMG316097	38*	28	38	Guam	Blue Hole	﻿13.43639	﻿144.62583
QMG316107	39*			Sulawesi	Barang Lompo	-5.04750	﻿119.328889
QMG316108	39*			Sulawesi	Barang Lompo	-5.04750	﻿119.328889
QMG316109	39	29	39	Sulawesi	Barang Lompo	-5.04750	﻿119.328889
QMG316113	40, 23	8	40	GBR	W' of Gannet Cay	﻿-21.97997	﻿152.18563
QMG316114	10, 24			GBR	W' of Gannet Cay	﻿-21.97997	﻿152.18563
QMG316120	10	30, 31	41	GBR	NE of Gannet Cay	﻿-21.89047	﻿152.34737
QMG316120_1		32		GBR	NE of Gannet Cay	﻿-21.89047	﻿152.34737
QMG316121	10			GBR	SW tip Emperor Reef	﻿-21.88127	﻿152.34020
QMG316127	10	8, 9	42	GBR	Frigate lagoon	﻿-21.70532	﻿152.34020
QMG316129	24	33, 34	43	GBR	Frigate lagoon	﻿-21.69912	﻿152.35738
QMG316137	41*, 42*	35	44	GBR	SE Cay	﻿-21.47288	﻿152.55917
QMG316138	10*			GBR	SE Cay	﻿-21.47288	﻿152.55917
QMG316144	10, 23			GBR	Star Reef	﻿-21.49818	﻿152.41447
QMG316167	29*	8	45	GBR	Mackerel Reef	﻿-21.83610	﻿152.97195
QMG316171	43*	36, 37	46	Indonesia	Bali	﻿-7.990687	﻿115.348081
QMG316173	43*	38	47	Indonesia	Bali	﻿-7.990687	﻿115.348081
QMG316174	44*	39	48	Taiwan	Kenting area, Shadau	﻿22.112624	﻿120.529808
QMG316175	44*	40, 41	49	Taiwan	Kenting area, Houpinu	﻿22.112624	﻿120.529808
QMG316177	14*	42	50	Guam	Anae Island	﻿13.234723	﻿144.653074
QMG316178	14	28, 43	51	Guam	Tanguissan	﻿13.544629	﻿144.807303
QMG316186_1	22			GBR	Ribbon Rf 3	﻿-15.48025	﻿145.84750
QMG316186_2	22			GBR	Ribbon Rf 3	﻿-15.48025	﻿145.84750
QMG316191	24			GBR	Ribbon Rf 3	﻿-15.48025	﻿145.84750
QMG316192_1	22			GBR	Ribbon Rf 3	﻿-15.48025	﻿145.84750
QMG316192_2	22			GBR	Ribbon Rf 3	﻿-15.48025	﻿145.84750
QMG316192_3	22			GBR	Ribbon Rf 3	﻿-15.48025	﻿145.84750
QMG316192_4	22			GBR	Ribbon Rf 3	﻿-15.48025	﻿145.84750
QMG316213	14	10	52	GBR	Ribbon Rf 9	﻿-14.97883	﻿145.71488
QMG316277_2	45, 46			Coral Sea	Osprey Reef	﻿-13.88592	﻿146.55758
QMG316277_5	33	22, 44	53	Coral Sea	Osprey Reef	﻿-13.88592	﻿146.55758
QMG316286_1	47			Coral Sea	Osprey Reef	﻿-13.87000	﻿146.64833
QMG316286_2	14			Coral Sea	Osprey Reef	﻿-13.87000	﻿146.64833
QMG316286_3	14	10	54	Coral Sea	Osprey Reef	﻿-13.87000	﻿146.64833
QMG316286_4	14			Coral Sea	Osprey Reef	﻿-13.87000	﻿146.64833
QMG316291_1	48	45	55	Coral Sea	Bougainville Reef	﻿-15.48500	﻿147.09000
QMG316291_2	48			Coral Sea	Bougainville Reef	﻿-15.48500	﻿147.09000
QMG316291_3	48			Coral Sea	Bougainville Reef	﻿-15.48500	﻿147.09000
QMG316291_4	48			Coral Sea	Bougainville Reef	﻿-15.48500	﻿147.09000
QMG316291_5	48			Coral Sea	Bougainville Reef	﻿-15.48500	﻿147.09000
QMG316293_4	49	46, 47	56	Coral Sea	Holmes Reef	﻿-16.52753	﻿147.81212
QMG316293_6	49	47	57	Coral Sea	Holmes Reef	﻿-16.52753	﻿147.81212
QMG316293_8	49	47	58	Coral Sea	Holmes Reef	﻿-16.52753	﻿147.81212
QMG316295_2	14, 48			Coral Sea	Holmes Reef	﻿-16.52753	﻿147.81212
QMG316301_1	50	48	59	Coral Sea	Holmes Reef	﻿-16.51318	﻿147.84887
QMG316301_2	51	48	60	Coral Sea	Holmes Reef	﻿-16.51318	﻿147.84887
QMG316301_3	51			Coral Sea	Holmes Reef	﻿-16.51318	﻿147.84887
QMG316303_1	51			Coral Sea	Holmes Reef	﻿-16.51500	﻿147.84167
QMG316303_3	48			Coral Sea	Holmes Reef	﻿-16.51500	﻿147.84167
QMG316303_4	14			Coral Sea	Holmes Reef	﻿-16.51500	﻿147.84167
QMG316310_1	14			GBR	Thetford Reef	﻿-16.80935	﻿146.20130
QMG316310_2	13, 52			GBR	Thetford Reef	﻿-16.80935	﻿146.20130
QMG316310_3	14	10	15	GBR	Thetford Reef	﻿-16.80935	﻿146.20130
QMG316310_4	14	49	61	GBR	Thetford Reef	﻿-16.80935	﻿146.20130
QMG316310_5	53			GBR	Thetford Reef	﻿-16.80935	﻿146.20130
QMG316310_6	14, 21	10	62	GBR	Thetford Reef	﻿-16.80935	﻿146.20130
QMG320587	24	50, 51	91	GBR	Wilson Reef	﻿-13.95438	﻿144.37750
GW728	14			PNG	Woodlark 1	﻿-9.23150	﻿152.42600
GW730	54	52, 53	77	PNG	Alcester Island	﻿-9.54700	﻿152.42717
GW749	8	54	63	American Samoa	Pago Harbor 5	﻿-14.279670	﻿-170.673364
GW750	39	55		Indonesia	Sulawesi (Kaledupa, Hoga)	﻿-5.469991	﻿123.748245
GW751	9			Indonesia	Sulawesi (Kaledupa, Hoga)	﻿-5.469991	﻿123.748245
GW752	9			Indonesia	Sulawesi (Kaledupa, Hoga)	﻿-5.469991	﻿123.748245
GW753	9			Indonesia	Sulawesi (Kaledupa, Hoga)	﻿-5.469991	﻿123.748245
GW754	9			Indonesia	Sulawesi (Kaledupa, Hoga)	﻿-5.469991	﻿123.748245
GW774_1	10	9, 56		GBR	Heron Island (Harry's Bommie)	﻿-23.467518	﻿151.935758
GW774_2	10	8		GBR	Heron Island (Harry's Bommie)	﻿-23.467518	﻿151.935758
GW774_3	10	8		GBR	Heron Island (Harry's Bommie)	﻿-23.467518	﻿151.935758
GW774_4	10	9		GBR	Heron Island (Harry's Bommie)	﻿-23.467518	﻿151.935758
GW774_5	10	8		GBR	Heron Island (Harry's Bommie)	﻿-23.467518	﻿151.935758
GW798_1		57		Red Sea	Sinai, Egypt	﻿27.731654	﻿34.260450
GW798_2	55			Red Sea	Sinai, Egypt	﻿27.731654	﻿34.260450
GW798_3	55	58	64	Red Sea	Sinai, Egypt	﻿27.731654	﻿34.260450
GW798_4	55	58, 59	65	Red Sea	Sinai, Egypt	﻿27.731654	﻿34.260450
GW800_1		60		PNG	off Madang	﻿-5.12147	﻿145.82063
GW800_2	56			PNG	off Madang	﻿-5.12147	﻿145.82063
GW800_3	24	61	66	PNG	off Madang	﻿-5.12147	﻿145.82063
GW800_4	57, 58	62	67	PNG	off Madang	﻿-5.12147	﻿145.82063
GW800_5	56	63	68	PNG	off Madang	﻿-5.12147	﻿145.82063
GW800_6	59			PNG	off Madang	﻿-5.12147	﻿145.82063
GW801	14	64	69	PNG	New Hannover Island	﻿-2.320625	﻿150.273215
GW802	14	65	70	PNG	New Hannover Island	﻿-2.320625	﻿150.273215
GW803	14		71	PNG	New Hannover Island	﻿-2.320625	﻿150.273215
GW804	60			PNG	New Hannover Island	﻿-2.320625	﻿150.273215
GW805	14	66	72	PNG	New Hannover Island	﻿-2.320625	﻿150.273215
GW806	14	67, 68	73	PNG	New Hannover Island	﻿-2.320625	﻿150.273215
GW807	14	69, 70	74	PNG	New Hannover Island	﻿-2.320625	﻿150.273215
GW808	14			PNG	New Hannover Island	﻿-2.320625	﻿150.273215
GW809	61	71	75	PNG	atoll between Manus Island/New Britain	-3.33943	148.01240
GW810	10			PNG	New Hannover Island, New Ireland	-2.66798	150.43283
GW811	62	72	76	PNG	Manus Island	-1.92815	146.69000
GW820	62	72	76	PNG	Manus Island	-1.92815	146.69000
GW830_1	63	73, 74	78	Japan	Kume Is., Okinawa	﻿26.354323	﻿126.865635
GW830_2	64, 65	75	79	Japan	Kume Is., Okinawa	﻿26.354323	﻿126.865635
GW832_1	65	76	80	Japan	Aka Is., Okinawa	﻿26.205114	﻿127.267611
GW832_2	65	77, 78	81	Japan	Aka Is., Okinawa	﻿26.205114	﻿127.267611
GW833_1	63	79, 80	82	Japan	Aka Is., Okinawa	﻿26.205114	﻿127.267611
GW833_2	66, 63			Japan	Aka Is., Okinawa	﻿26.205114	﻿127.267611
GW840_1	1, 2	1	1	Philippines	Bohol	﻿10.264073	﻿124.394104
GW840_2	3			Philippines	Bohol	﻿10.264073	﻿124.394104
GW840_3	4			Philippines	Bohol	﻿10.264073	﻿124.394104
GW840_4	4	2	2	Philippines	Bohol	﻿10.264073	﻿124.394104
GW840_5	4			Philippines	Bohol	﻿10.264073	﻿124.394104
GW840_6	4	3	3	Philippines	Bohol	﻿10.264073	﻿124.394104
GW840_7	4			Philippines	Bohol	﻿10.264073	﻿124.394104
GW840_8	4	3	3	Philippines	Bohol	﻿10.264073	﻿124.394104
GW840_9	4, 5			Philippines	Bohol	﻿10.264073	﻿124.394104
GW840_10	4			Philippines	Bohol	﻿10.264073	﻿124.394104
GW847_1	67, 68	81	92	Fiji	Mamanuca, Viti Levu	-17.650883	177.251067
GW847_2	67			Fiji	Mamanuca, Viti Levu	-17.650883	177.251067
GW848_1	69	82	83	American Samoa	Tutuila Island	﻿-14.279670	﻿-170.673364
GW848_2	70	83	84	American Samoa	Tutuila Island	﻿-14.279670	﻿-170.673364
GW848_3	70	83	84	American Samoa	Tutuila Island	﻿-14.279670	﻿-170.673364
GW848_4	8	82	85	American Samoa	Tutuila Island	﻿-14.279670	﻿-170.673364
M1	71	84	86	Maldives	Bandos	﻿4.269978	﻿73.488171
M2	71			Maldives	Bandos	﻿4.269978	﻿73.488171
M3	71	85, 86	87	Maldives	Bandos	﻿4.269978	﻿73.488171
M4	71	84	86	Maldives	Bandos	﻿4.269978	﻿73.488171
M5	71	84	86	Maldives	Bandos	﻿4.269978	﻿73.488171
M6	71	87	88	Maldives	Bandos	﻿4.269978	﻿73.488171
UF 9_1	6			Polynesia	Society Islands, Moorea, Passe Taotai	﻿-17.482204	﻿-149.895981
UF 9_2	6			Polynesia	Society Islands, Moorea, Passe Taotai	﻿-17.482204	﻿-149.895981
UF12_1	72	6, 89	89	Polynesia	Tuamotu Archipelago, Rangiroa Atoll	﻿-14.9551667	﻿-147.7105
UF12_2	8	88, 6	90	Polynesia	Tuamotu Archipelago, Rangiroa Atoll	﻿-14.9551667	-﻿147.7105
00SNFP_1_a	6	4, 5	4	Polynesia	Society Islands, Moorea	﻿-17.487448	﻿-149.860916
01SNFP_15	7	6	5	Polynesia	Society Islands, Moorea	﻿-17.487448	﻿-149.860916
01SNFP_18	8	7	6	Polynesia	Society Islands, Moorea	﻿-17.487448	﻿-149.860916
01SNFP_4	8, 6	7, 6	7	Polynesia	Society Islands, Moorea	﻿-17.487448	﻿-149.860916
